# Supplementary material for: Generation of sarconoids from angiosarcoma patients as a systematic-based rational approach to treatment
Source: J Hematol Oncol. 2024 May 20;17:35. doi: 10.1186/s13045-024-01556-3 (PMC11104004; doi:10.1186/s13045-024-01556-3)
Supplement: Supplementary file 4 — Supplementary Material 4 [file 13045_2024_1556_MOESM4_ESM.xlsx]

## Sheet: Table S1
Sample ID	Tissue source	Primary site	Recurrence	Metastasis	Age (years)	Sex	Known risk factors	Previous treatment	Postoperative treatment	AS-specific death	Died of other cause	Cause of death
AS-01	Fresh frozen	Scalp	Yes	Yes	67	Male	No	No	Paclitaxel	No	N/A
AS-02	Fresh frozen	Scalp	Yes	Yes	63	Male	DM	No	RT, paclitaxel, ADM, papazonib, ICE, Gem/DOCE, Nivolumab	Yes	N/A	Lung metastasis, pneumonia
AS-03	Fresh frozen	Scalp	Yes	No	80	Female	No	No	RT	No	N/A
AS-04	Fresh frozen	Scalp	Yes	Yes	59	Male	No	No	RT, paclitaxel	Yes	N/A	Lung metastasis
AS-05	Fresh frozen	Scalp	No	Yes	69	Male	No	No	RT, paclitaxel	Yes	N/A	Lung metastasis
AS-06	Fresh frozen	Scalp	Yes	Yes	77	Male	Bile duct cancer	No	RT	Yes	N/A	Lung metastasis
AS-07	Fresh frozen	Scalp	No	No	69	Male	No	No		No	N/A
AS-08	Fresh frozen	Scalp	Yes	No	78	Male	Prostate hyperplasia	No	RT	No	N/A
AS-09	Fresh frozen	Scalp	No	No	61	Male	HTN, DM	No	RT	No	N/A
Supplementary Table 1 Angiosarcoma tissue donor characteristics.
Abbreviations
Sample ID; AS: angiosarcoma
Known risk factors; DM: Diabetes Mellitus, HTN: Hypertension
Postoperative treatment; ADM: Doxorubicin, ICE: Ifosfamide+ Cisplatin+Etoposide, Gem: Gemcitabine+Docetaxel, RT: Radiotherapy
Died of other cause; N/A: not applicable

## Sheet: Table S2
PROCR_F	TTGTAGCCAAGACGCCTCAG
PROCR_R	GCTGCAGCTGAATGATCGTG
ZEB1_F	TTCACAGTGGAGAGAAGCCA
ZEB1_R	GCCTGGTGATGCTGAAAGAG
SNAIL_F	TTCCAGCAGCCCTACGACCAG
SNAIL_R	GCCTTTCCCACTGTCCTCATC
CD44_F	AGCAACTGAGACAGCAACC
CD44_R	AGACGTACCAGCCATTTGTGT
CD31_F	AACAGTGTTGACATGAAGAGCC
CD31_R	TGTAAAACAGCACGTCATCCTT
CD157_F	ACTTGCGGGACATCTTCCTG
CD157_R	GTGCAGTTCTTGTTCCGCTG
vWF_F	AGGGCCTGAAGAAGAAGAAGGTCA
vWF_R	TAACGATCTCGTCCCTTTGCTGCT
Factor VIII_F	CAGGAGGGTGCATCCAATTTA
Factor VIII_R	GCAGGTTTCTCCTCACTTCTT
E-Cadherin_F	ACCCCCTGTTGGTGTCTTT
E-Cadherin_R	TTCGGGCTTGTTGTCATTCT
Mucin-1_F	CTGCTCCTCACAGTGCTTACAGTTG
Mucin-1_R	TGAACCGGGGCTGTGGCTGG
GAPDH_F	CAGCCTCAAGATCATCAGCA
GAPDH_R	TGTGGTCATGAGTCCTTCCA
Supplementary Table 2 Primer sequences.

## Sheet: Table S3
Name	Cat#	Vendor	Dilution factor
CD31 Polycloinal antibody	ab28364	Abcam	1:100
CD34 Monoclonal antibody	ab81289	Abcam	1:200
Podoplanin(D2-40) Monoclonal antibody	MCA2543	Bio-Rad	1:200
PROCR / EPCR Monoclonal antibody	LS‑C339622	LSBio	1:500
ERG Monoclonal antibody	MA5-26245	Invitrogen	1:150
CD157 Monoclonal antibody	14-1579-82	Invitrogen	1:100
PDGF R beta Polyclonal antibody	AF385	R&D Systems	1:20
P53(DO-1) Monoclonal antibody	sc-126	Santa cruz	1:50
Supplementary Table 3 Antibody list
